# Supplementary material for: Anomoneura taiwanica sp. nov. (Hemiptera, Psylloidea, Psyllidae), a new jumping plant-louse species from Taiwan associated with Morus australis (Moraceae)
Source: Zookeys. 2020 Mar 9;917:117–26. doi: 10.3897/zookeys.917.36727 (PMC7076065; doi:10.3897/zookeys.917.36727)
Supplement: XML Treatment for Anomoneura taiwanica [file zookeys.917.36727-treatment1.xml]

<!DOCTYPE tp:taxon-treatment
  PUBLIC "-//TaxonX//DTD Taxonomic Treatment Publishing DTD v0 20100105//EN" "tax-treatment-NSO.dtd">
<tp:taxon-treatment xmlns:tp="http://www.plazi.org/taxpub"><tp:treatment-meta><kwd-group><label>Taxon classification</label><kwd><named-content xmlns:xlink="http://www.w3.org/1999/xlink" content-type="kingdom">Animalia</named-content></kwd><kwd><named-content xmlns:xlink="http://www.w3.org/1999/xlink" content-type="order">Hemiptera</named-content></kwd><kwd><named-content xmlns:xlink="http://www.w3.org/1999/xlink" content-type="family">Psylloidea</named-content></kwd></kwd-group><mixed-citation publication-type="journal"><person-group><name><surname>Cho</surname><given-names>Geonho</given-names></name><name><surname>Liao</surname><given-names>Yi-Chang</given-names></name><name><surname>Lee</surname><given-names>Seunghwan</given-names></name><name><surname>Yang</surname><given-names>Man-Miao</given-names></name></person-group><article-title><italic><tp:taxon-name><tp:taxon-name-part taxon-name-part-type="genus" reg="Anomoneura">Anomoneura</tp:taxon-name-part> <tp:taxon-name-part taxon-name-part-type="species" reg="taiwanica">taiwanica</tp:taxon-name-part></tp:taxon-name></italic> sp. nov. (<tp:taxon-name><tp:taxon-name-part taxon-name-part-type="order">Hemiptera</tp:taxon-name-part></tp:taxon-name>, <tp:taxon-name><tp:taxon-name-part taxon-name-part-type="superfamily">Psylloidea</tp:taxon-name-part></tp:taxon-name>, <tp:taxon-name><tp:taxon-name-part taxon-name-part-type="family">Psyllidae</tp:taxon-name-part></tp:taxon-name>), a new jumping plant-louse species from Taiwan associated with <italic><tp:taxon-name><tp:taxon-name-part taxon-name-part-type="genus" reg="Morus">Morus</tp:taxon-name-part> <tp:taxon-name-part taxon-name-part-type="species" reg="australis">australis</tp:taxon-name-part></tp:taxon-name></italic> (<tp:taxon-name><tp:taxon-name-part taxon-name-part-type="family">Moraceae</tp:taxon-name-part></tp:taxon-name>)</article-title><source>Zookeys</source><day>09</day><month>3</month><year>2020</year><volume>917</volume><fpage>117</fpage><lpage>126</lpage><pub-id pub-id-type="doi">10.3897/zookeys.917.36727</pub-id></mixed-citation></tp:treatment-meta><tp:nomenclature><tp:taxon-name><object-id xmlns:xlink="http://www.w3.org/1999/xlink" content-type="arpha" xlink:type="simple">F101D790-7070-527A-9A82-13DCAA18C423</object-id>
              <tp:taxon-name-part taxon-name-part-type="genus" reg="Anomoneura">Anomoneura</tp:taxon-name-part>
              <tp:taxon-name-part taxon-name-part-type="species" reg="taiwanica">taiwanica</tp:taxon-name-part>
              <object-id xmlns:xlink="http://www.w3.org/1999/xlink" content-type="zoobank" xlink:type="simple">http://zoobank.org/D1DBFB0B-BDC7-4FB4-8990-980F7055893D</object-id>
            </tp:taxon-name><tp:taxon-authority>Cho &amp; Liao</tp:taxon-authority><tp:taxon-status xmlns:xlink="http://www.w3.org/1999/xlink" xlink:type="simple">sp. nov.</tp:taxon-status><xref ref-type="fig" rid="F1">Figs 2</xref><xref ref-type="fig" rid="F1">, 4</xref><xref ref-type="fig" rid="F1">, 6</xref><xref ref-type="fig" rid="F1">, 8</xref><xref ref-type="fig" rid="F1">, 10</xref><tp:nomenclature-citation-list><tp:nomenclature-citation><tp:taxon-name>
                  <tp:taxon-name-part taxon-name-part-type="genus" reg="Anomoneura">Anomoneura</tp:taxon-name-part> <tp:taxon-name-part taxon-name-part-type="species" reg="mori">mori</tp:taxon-name-part></tp:taxon-name><comment>sensu <xref ref-type="bibr" rid="B22">Liao and Yang 2018</xref>: 604: figs 2–5; nec Schwarz in <xref ref-type="bibr" rid="B29">Uhler 1896</xref>: 296.</comment></tp:nomenclature-citation></tp:nomenclature-citation-list></tp:nomenclature><tp:treatment-sec sec-type="type locality" id="SECID0EPNAE"><title>Type locality.</title><p>Taiwan, Miaoli County, Nanzhuang, Daping, <named-content xmlns:xlink="http://www.w3.org/1999/xlink" content-type="dwc:verbatimCoordinates" xlink:type="simple"><named-content content-type="geo-json" specific-use="{&#34;type&#34;:&#34;Point&#34;,&#34;coordinates&#34;:[120.969722,24.535278]}" id="NCID0EYNAE" xlink:type="simple">24°32'07"N, 120°58'11"E</named-content></named-content>, 525 m alt.</p></tp:treatment-sec><tp:treatment-sec sec-type="type material" id="SECID0E4NAE"><title>Type material.</title><p><bold><italic>Holotype</italic></bold>: Taiwan • ♂; Miaoli Co., Nanzhuang, Daping; <named-content xmlns:xlink="http://www.w3.org/1999/xlink" content-type="dwc:verbatimCoordinates" xlink:type="simple"><named-content content-type="geo-json" specific-use="{&#34;type&#34;:&#34;Point&#34;,&#34;coordinates&#34;:[120.969722,24.535278]}" id="NCID0ELOAE" xlink:type="simple">24°32'07"N, 120°58'11"E</named-content></named-content>; 525 m a.s.l.; 29 Apr. 2011; Y.C. Liao leg.; <italic><tp:taxon-name><tp:taxon-name-part taxon-name-part-type="genus" reg="Morus">Morus</tp:taxon-name-part> <tp:taxon-name-part taxon-name-part-type="species" reg="australis">australis</tp:taxon-name-part></tp:taxon-name></italic>; <named-content xmlns:xlink="http://www.w3.org/1999/xlink" content-type="dwc:institutional_code" xlink:type="simple">NCHU</named-content>, dry mounted. <bold><italic>Paratypes</italic></bold>: Taiwan: • 108 ♂, 103 ♀, 6 immatures; same data as for holotype; <named-content xmlns:xlink="http://www.w3.org/1999/xlink" content-type="dwc:institutional_code" xlink:type="simple">NCHU</named-content>, <named-content xmlns:xlink="http://www.w3.org/1999/xlink" content-type="dwc:institutional_code" xlink:type="simple">NMNS</named-content>, <named-content xmlns:xlink="http://www.w3.org/1999/xlink" content-type="dwc:institutional_code" xlink:type="simple">NHMB</named-content>, dry and slide mounted • 7 ♂, 12 ♀; Miaoli Co., Dongho; <named-content xmlns:xlink="http://www.w3.org/1999/xlink" content-type="dwc:verbatimCoordinates" xlink:type="simple"><named-content content-type="geo-json" specific-use="{&#34;type&#34;:&#34;Point&#34;,&#34;coordinates&#34;:[121.025000,24.536667]}" id="NCID0EVPAE" xlink:type="simple">24°32'12"N, 121°01'30"E</named-content></named-content>; 1040 m a.s.l.; 19 Apr. 2012; Y.C. Liao leg.; <italic><tp:taxon-name><tp:taxon-name-part taxon-name-part-type="genus" reg="Morus">M.</tp:taxon-name-part> <tp:taxon-name-part taxon-name-part-type="species" reg="australis">australis</tp:taxon-name-part></tp:taxon-name></italic>; <named-content xmlns:xlink="http://www.w3.org/1999/xlink" content-type="dwc:institutional_code" xlink:type="simple">NCHU</named-content>, dry mounted • 1 ♀; Nantou Co., Huisun forest station; <named-content xmlns:xlink="http://www.w3.org/1999/xlink" content-type="dwc:verbatimCoordinates" xlink:type="simple"><named-content content-type="geo-json" specific-use="{&#34;type&#34;:&#34;Point&#34;,&#34;coordinates&#34;:[121.030556,24.089722]}" id="NCID0ENQAE" xlink:type="simple">24°05'23"N, 121°01'50"E</named-content></named-content>; 694 m a.s.l.; 20 Apr. 2011; Y.C. Liao leg.; <italic><tp:taxon-name><tp:taxon-name-part taxon-name-part-type="genus" reg="Morus">M.</tp:taxon-name-part> <tp:taxon-name-part taxon-name-part-type="species" reg="australis">australis</tp:taxon-name-part></tp:taxon-name></italic>; <named-content xmlns:xlink="http://www.w3.org/1999/xlink" content-type="dwc:institutional_code" xlink:type="simple">NCHU</named-content>, dry mounted • 10 ♂, 3 ♀, 14 immatures; same locality as for preceding; 28 Mar. 2011; T.J. Hsieh leg.; <italic><tp:taxon-name><tp:taxon-name-part taxon-name-part-type="genus" reg="Morus">M.</tp:taxon-name-part> <tp:taxon-name-part taxon-name-part-type="species" reg="australis">australis</tp:taxon-name-part></tp:taxon-name></italic>; <named-content xmlns:xlink="http://www.w3.org/1999/xlink" content-type="dwc:institutional_code" xlink:type="simple">NCHU</named-content>, dry and slide mounted.</p></tp:treatment-sec><tp:treatment-sec sec-type="material" id="SECID0ESRAE"><title>Other material examined</title><p>(not included in the type series). Taiwan: • 39 ♂, 17 ♀; same data as holotype; <named-content xmlns:xlink="http://www.w3.org/1999/xlink" content-type="dwc:institutional_code" xlink:type="simple">NCHU</named-content>, <named-content xmlns:xlink="http://www.w3.org/1999/xlink" content-type="dwc:institutional_code" xlink:type="simple">SNU</named-content>, in 70% and 99% ethanol • 12 ♂, 11 ♀, 15 immatures; Taoyuan City, Fuxing, Xiaowulai; <named-content xmlns:xlink="http://www.w3.org/1999/xlink" content-type="dwc:verbatimCoordinates" xlink:type="simple"><named-content content-type="geo-json" specific-use="{&#34;type&#34;:&#34;Point&#34;,&#34;coordinates&#34;:[121.385278,24.793611]}" id="NCID0EFSAE" xlink:type="simple">24°47'37"N, 121°23'07"E</named-content></named-content>; 563 m a.s.l.; 23 Apr. 2018; Y.C. Liao leg.; <italic><tp:taxon-name><tp:taxon-name-part taxon-name-part-type="genus" reg="Morus">M.</tp:taxon-name-part> <tp:taxon-name-part taxon-name-part-type="species" reg="australis">australis</tp:taxon-name-part></tp:taxon-name></italic>; <named-content xmlns:xlink="http://www.w3.org/1999/xlink" content-type="dwc:institutional_code" xlink:type="simple">NCHU</named-content>, <named-content xmlns:xlink="http://www.w3.org/1999/xlink" content-type="dwc:institutional_code" xlink:type="simple">SNU</named-content>, in 70% and 99% ethanol • 16 ♂, 17 ♀, 59 immatures; Taoyuan City, Fuxing, Shihmen reservoir; <named-content xmlns:xlink="http://www.w3.org/1999/xlink" content-type="dwc:verbatimCoordinates" xlink:type="simple"><named-content content-type="geo-json" specific-use="{&#34;type&#34;:&#34;Point&#34;,&#34;coordinates&#34;:[121.239722,24.821944]}" id="NCID0ECTAE" xlink:type="simple">24°49'19"N, 121°14'23"E</named-content></named-content>; 228 m a.s.l.; 21 Apr. 2018; Y.C. Liao leg.; <italic><tp:taxon-name><tp:taxon-name-part taxon-name-part-type="genus" reg="Morus">M.</tp:taxon-name-part> <tp:taxon-name-part taxon-name-part-type="species" reg="australis">australis</tp:taxon-name-part></tp:taxon-name></italic>; <named-content xmlns:xlink="http://www.w3.org/1999/xlink" content-type="dwc:institutional_code" xlink:type="simple">NCHU</named-content>, in 70% ethanol • 1 ♀; Hsinchu Co., Chienhsi; 5 Nov. 1981, K.S. Lin leg.; <named-content xmlns:xlink="http://www.w3.org/1999/xlink" content-type="dwc:institutional_code" xlink:type="simple">TARI</named-content>, dry mounted • 1 ♂; Hsinchu Co., Chutung; 5 Apr. 1981; T.C. Hsu leg.; <named-content xmlns:xlink="http://www.w3.org/1999/xlink" content-type="dwc:institutional_code" xlink:type="simple">NTU</named-content>, dry mounted • 1 ♂; Taichung City, Dongshi; 1 Feb. 2002; W.H. Chen leg.; <named-content xmlns:xlink="http://www.w3.org/1999/xlink" content-type="dwc:institutional_code" xlink:type="simple">NPUST</named-content>, dry mounted • 19 ♂, 22 ♀; Nantou Co., Wushe; 15 Apr. 1987; L.J. Tang leg.; <named-content xmlns:xlink="http://www.w3.org/1999/xlink" content-type="dwc:institutional_code" xlink:type="simple">TARI</named-content>, dry mounted • 1 ♂, 1 ♀; Nantou Co., Tungpu; 28 Apr.–2 May 1981; T. Lin and C.J. Lee leg.; <named-content xmlns:xlink="http://www.w3.org/1999/xlink" content-type="dwc:institutional_code" xlink:type="simple">TARI</named-content>, dry mounted.</p></tp:treatment-sec><tp:treatment-sec sec-type="diagnosis" id="SECID0EQUAE"><title>Diagnosis.</title><p>Forewing oblong-oval with unevenly rounded apex, membrane with dark patches fused and blurred in apical two thirds (Fig. <xref ref-type="fig" rid="F1">2</xref>). Paramere, in profile, lanceolate, tapering to apex, with a subacute apical tooth weakly curved towards the rear (Figs <xref ref-type="fig" rid="F1">4</xref>, <xref ref-type="fig" rid="F1">6</xref>). Distal segment of aedeagus sinuous, nearly the same thickness in basal three quarters, apical dilation, in profile, forming irregular sphere (Fig. <xref ref-type="fig" rid="F1">8</xref>). Female proctiger with dorsal margin, in profile, nearly straight posterior to circumanal ring, which is slightly shorter than half of proctiger length (Fig. <xref ref-type="fig" rid="F1">10</xref>).</p><fig id="F1" position="float" orientation="portrait"><object-id xmlns:xlink="http://www.w3.org/1999/xlink" content-type="doi" xlink:type="simple">10.3897/zookeys.917.36727.figures1-10</object-id><object-id xmlns:xlink="http://www.w3.org/1999/xlink" content-type="arpha" xlink:type="simple">1EA4D01A-63B9-50BE-AD6C-970ACFB56697</object-id><label>Figures 1–10.</label><caption><p>Diagnostic characters of <italic><tp:taxon-name><tp:taxon-name-part taxon-name-part-type="genus" reg="Anomoneura">Anomoneura</tp:taxon-name-part></tp:taxon-name></italic> spp. <bold>1, 3, 5, 7, 9</bold><italic><tp:taxon-name><tp:taxon-name-part taxon-name-part-type="genus" reg="Anomoneura">A.</tp:taxon-name-part> <tp:taxon-name-part taxon-name-part-type="species" reg="mori">mori</tp:taxon-name-part></tp:taxon-name></italic> Schwarz (specimens from Korea) <bold>2, 4, 6, 8, 10</bold><italic><tp:taxon-name><tp:taxon-name-part taxon-name-part-type="genus" reg="Anomoneura">A.</tp:taxon-name-part> <tp:taxon-name-part taxon-name-part-type="species" reg="taiwanica">taiwanica</tp:taxon-name-part></tp:taxon-name></italic><bold>sp. nov.</bold> (specimens from Taiwan): <bold>1, 2</bold> forewing <bold>3, 4</bold> paramere, inner surface <bold>5, 6</bold> paramere, outer surface <bold>7, 8</bold> distal segment of aedeagus <bold>9, 10</bold> female terminalia. Scale bars: 0.1 mm.</p></caption><graphic xmlns:xlink="http://www.w3.org/1999/xlink" xlink:href="zookeys-917-117-g001.jpg" position="float" orientation="portrait" xlink:type="simple" id="oo_387684.jpg"><uri content-type="original_file" xlink:type="simple">https://binary.pensoft.net/fig/387684</uri></graphic></fig></tp:treatment-sec><tp:treatment-sec sec-type="description" id="SECID0EEXAE"><title>Description.</title><p>A complete description including measurements and illustrations of both sexes and the fifth instar immature were given by <xref ref-type="bibr" rid="B22">Liao and Yang (2018)</xref>.</p></tp:treatment-sec><tp:treatment-sec sec-type="etymology" id="SECID0EOXAE"><title>Etymology.</title><p>The new species name is derived from the country where the type material was collected, Taiwan, and the Latin suffix -<italic>icus</italic>, -<italic>a</italic>, -<italic>um</italic> (belonging to). Adjective.</p></tp:treatment-sec><tp:treatment-sec sec-type="distribution" id="SECID0E1XAE"><title>Distribution.</title><p>Taiwan (<xref ref-type="bibr" rid="B22">Liao and Yang 2018</xref>).</p></tp:treatment-sec><tp:treatment-sec sec-type="host" id="SECID0EEYAE"><title>Host plant.</title><p><italic><tp:taxon-name><tp:taxon-name-part taxon-name-part-type="genus" reg="Morus">Morus</tp:taxon-name-part> <tp:taxon-name-part taxon-name-part-type="species" reg="australis">australis</tp:taxon-name-part></tp:taxon-name></italic> Poir. (<tp:taxon-name><tp:taxon-name-part taxon-name-part-type="family">Moraceae</tp:taxon-name-part></tp:taxon-name>), confirmed by the presence of immatures (<xref ref-type="bibr" rid="B22">Liao and Yang 2018</xref>).</p></tp:treatment-sec><ref-list><ref id="B22"><mixed-citation xmlns:xlink="http://www.w3.org/1999/xlink" xlink:type="simple"><person-group><name name-style="western"><surname>Liao</surname><given-names>YC</given-names></name><name name-style="western"><surname>Yang</surname><given-names>MM</given-names></name></person-group> (<year>2018</year>) <article-title>First record of the mulberry psyllid <italic><tp:taxon-name><tp:taxon-name-part taxon-name-part-type="genus">Anomoneura</tp:taxon-name-part> <tp:taxon-name-part taxon-name-part-type="species">mori</tp:taxon-name-part></tp:taxon-name></italic> Schwarz (<tp:taxon-name><tp:taxon-name-part taxon-name-part-type="order">Hemiptera</tp:taxon-name-part></tp:taxon-name>: <tp:taxon-name><tp:taxon-name-part taxon-name-part-type="superfamily">Psylloidea</tp:taxon-name-part></tp:taxon-name>: <tp:taxon-name><tp:taxon-name-part taxon-name-part-type="family">Psyllidae</tp:taxon-name-part></tp:taxon-name>) from Taiwan.</article-title><source>Journal of Asia-Pacific Entomology</source><volume>21</volume>: <fpage>603</fpage>–<lpage>608</lpage>. <ext-link xlink:type="simple" ext-link-type="doi" xlink:href="10.1016/j.aspen.2018.03.016">https://doi.org/10.1016/j.aspen.2018.03.016</ext-link></mixed-citation></ref><ref id="B29"><mixed-citation xmlns:xlink="http://www.w3.org/1999/xlink" xlink:type="simple"><person-group><name name-style="western"><surname>Uhler</surname><given-names>PR</given-names></name></person-group> (<year>1896</year>) <article-title>Summary of the <tp:taxon-name><tp:taxon-name-part taxon-name-part-type="order">Hemiptera</tp:taxon-name-part></tp:taxon-name> of Japan presented to the United States National Museum by Professor Mitzukuri.</article-title><source>Proceedings of the United States National Museum</source><volume>19</volume>: <fpage>255</fpage>–<lpage>297</lpage>. <ext-link xlink:type="simple" ext-link-type="doi" xlink:href="10.5479/si.00963801.1108.255">https://doi.org/10.5479/si.00963801.1108.255</ext-link></mixed-citation></ref></ref-list></tp:taxon-treatment>
