# Supplementary material for: Anomoneura taiwanica sp. nov. (Hemiptera, Psylloidea, Psyllidae), a new jumping plant-louse species from Taiwan associated with Morus australis (Moraceae)
Source: Zookeys. 2020 Mar 9;917:117–26. doi: 10.3897/zookeys.917.36727 (PMC7076065; doi:10.3897/zookeys.917.36727)
Supplement: XML Treatment for Anomoneura mori [file zookeys.917.36727-treatment2.xml]

<!DOCTYPE tp:taxon-treatment
  PUBLIC "-//TaxonX//DTD Taxonomic Treatment Publishing DTD v0 20100105//EN" "tax-treatment-NSO.dtd">
<tp:taxon-treatment xmlns:tp="http://www.plazi.org/taxpub"><tp:treatment-meta><kwd-group><label>Taxon classification</label><kwd><named-content xmlns:xlink="http://www.w3.org/1999/xlink" content-type="kingdom">Animalia</named-content></kwd><kwd><named-content xmlns:xlink="http://www.w3.org/1999/xlink" content-type="order">Hemiptera</named-content></kwd><kwd><named-content xmlns:xlink="http://www.w3.org/1999/xlink" content-type="family">Psylloidea</named-content></kwd></kwd-group><mixed-citation publication-type="journal"><person-group><name><surname>Cho</surname><given-names>Geonho</given-names></name><name><surname>Liao</surname><given-names>Yi-Chang</given-names></name><name><surname>Lee</surname><given-names>Seunghwan</given-names></name><name><surname>Yang</surname><given-names>Man-Miao</given-names></name></person-group><article-title><italic><tp:taxon-name><tp:taxon-name-part taxon-name-part-type="genus" reg="Anomoneura">Anomoneura</tp:taxon-name-part> <tp:taxon-name-part taxon-name-part-type="species" reg="taiwanica">taiwanica</tp:taxon-name-part></tp:taxon-name></italic> sp. nov. (<tp:taxon-name><tp:taxon-name-part taxon-name-part-type="order">Hemiptera</tp:taxon-name-part></tp:taxon-name>, <tp:taxon-name><tp:taxon-name-part taxon-name-part-type="superfamily">Psylloidea</tp:taxon-name-part></tp:taxon-name>, <tp:taxon-name><tp:taxon-name-part taxon-name-part-type="family">Psyllidae</tp:taxon-name-part></tp:taxon-name>), a new jumping plant-louse species from Taiwan associated with <italic><tp:taxon-name><tp:taxon-name-part taxon-name-part-type="genus" reg="Morus">Morus</tp:taxon-name-part> <tp:taxon-name-part taxon-name-part-type="species" reg="australis">australis</tp:taxon-name-part></tp:taxon-name></italic> (<tp:taxon-name><tp:taxon-name-part taxon-name-part-type="family">Moraceae</tp:taxon-name-part></tp:taxon-name>)</article-title><source>Zookeys</source><day>09</day><month>3</month><year>2020</year><volume>917</volume><fpage>117</fpage><lpage>126</lpage><pub-id pub-id-type="doi">10.3897/zookeys.917.36727</pub-id></mixed-citation></tp:treatment-meta><tp:nomenclature><tp:taxon-name><object-id xmlns:xlink="http://www.w3.org/1999/xlink" content-type="arpha" xlink:type="simple">CF428CAE-7B29-55CD-B4F5-9D2552E52CC5</object-id>
              <tp:taxon-name-part taxon-name-part-type="genus" reg="Anomoneura">Anomoneura</tp:taxon-name-part>
              <tp:taxon-name-part taxon-name-part-type="species" reg="mori">mori</tp:taxon-name-part>
            </tp:taxon-name><tp:taxon-authority>Schwarz, 1896</tp:taxon-authority><xref ref-type="fig" rid="F1">Figs 1</xref><xref ref-type="fig" rid="F1">, 3</xref><xref ref-type="fig" rid="F1">, 5</xref><xref ref-type="fig" rid="F1">, 7</xref><xref ref-type="fig" rid="F1">, 9</xref><tp:nomenclature-citation-list><tp:nomenclature-citation><tp:taxon-name>
                  <tp:taxon-name-part taxon-name-part-type="genus" reg="Anomoneura">Anomoneura</tp:taxon-name-part> <tp:taxon-name-part taxon-name-part-type="species" reg="mori">mori</tp:taxon-name-part></tp:taxon-name><comment>Schwarz in Uhler, 1896: 296; <xref ref-type="bibr" rid="B17">Kwon 1983</xref>: 28; <xref ref-type="bibr" rid="B20">Li 2011</xref>: 586.</comment></tp:nomenclature-citation><tp:nomenclature-citation><tp:taxon-name>
                  <tp:taxon-name-part taxon-name-part-type="genus" reg="Anomoneura">Anomoneura</tp:taxon-name-part> <tp:taxon-name-part taxon-name-part-type="species" reg="koreana">koreana</tp:taxon-name-part></tp:taxon-name><comment>Klimaszewski, 1963: 92; synonymised by <xref ref-type="bibr" rid="B17">Kwon 1983</xref>: 28.</comment></tp:nomenclature-citation></tp:nomenclature-citation-list></tp:nomenclature><tp:treatment-sec sec-type="material" id="SECID0E42AE"><title>Material examined.</title><p>China: • 1 ♂; Sichuan, Wliang-Zhengzhou; 18 Sep. 1993; Pomanin leg.; <named-content xmlns:xlink="http://www.w3.org/1999/xlink" content-type="dwc:institutional_code" xlink:type="simple">ZIN</named-content>, dry mounted. Russia: • 11 ♂, 10 ♀; Kunashir Island, Tretyakovo; 8 Aug. 1971; Ermolenko leg.; <named-content xmlns:xlink="http://www.w3.org/1999/xlink" content-type="dwc:institutional_code" xlink:type="simple">ZIN</named-content>, dry and slide mounted • 6 ♂, 10 ♀; same locality as for preceding; 16 Jun. 1973; Kerzhner leg.; <named-content xmlns:xlink="http://www.w3.org/1999/xlink" content-type="dwc:institutional_code" xlink:type="simple">ZIN</named-content>, dry mounted. Japan: • 1 ♂, 1 ♀; Shikoku; 3 Jun. 1953; K. Sasaki leg.; <named-content xmlns:xlink="http://www.w3.org/1999/xlink" content-type="dwc:institutional_code" xlink:type="simple">ZIN</named-content>, dry mounted • 2 ♂, 2 ♀; Kyushu, Mt. Homan, Chikuzen; 12 Jun. 1962; <italic><tp:taxon-name><tp:taxon-name-part taxon-name-part-type="genus" reg="Morus">Morus</tp:taxon-name-part> <tp:taxon-name-part taxon-name-part-type="species" reg="bombycis">bombycis</tp:taxon-name-part></tp:taxon-name></italic>; Y. Miyatake leg.; <named-content xmlns:xlink="http://www.w3.org/1999/xlink" content-type="dwc:institutional_code" xlink:type="simple">ZIN</named-content>, dry mounted • 4 ♂, 4 ♀; Honshu, Ibaraki Pref., Tsukuba City; Fujimoto leg.; 30 May 2003; <italic><tp:taxon-name><tp:taxon-name-part taxon-name-part-type="genus" reg="Morus">Morus</tp:taxon-name-part></tp:taxon-name></italic> sp.; H. Inoue leg.; <named-content xmlns:xlink="http://www.w3.org/1999/xlink" content-type="dwc:institutional_code" xlink:type="simple">SNU</named-content>, in 95% ethanol • 2 ♂, 2 ♀; same locality as for preceding; 4 Jun. 2004; <italic><tp:taxon-name><tp:taxon-name-part taxon-name-part-type="genus" reg="Morus">M.</tp:taxon-name-part> <tp:taxon-name-part taxon-name-part-type="species" reg="alba">alba</tp:taxon-name-part></tp:taxon-name></italic>; H. Inoue leg.; <named-content xmlns:xlink="http://www.w3.org/1999/xlink" content-type="dwc:institutional_code" xlink:type="simple">SNU</named-content>, dry mounted • 1 ♂, 2 ♀, 3 immatures; Kyushu, Kumamoto Pref., Amakusa-shimoshima Is., Amakusa City, Ushibuka, Mogushi; <named-content xmlns:xlink="http://www.w3.org/1999/xlink" content-type="dwc:verbatimCoordinates" xlink:type="simple"><named-content content-type="geo-json" specific-use="{&#34;type&#34;:&#34;Point&#34;,&#34;coordinates&#34;:[130.083333,35.516667]}" id="NCID0EG5AE" xlink:type="simple">32°211'N, 130°005'E</named-content></named-content>; 5 m a.s.l.; 25 May 2015; <italic><tp:taxon-name><tp:taxon-name-part taxon-name-part-type="genus" reg="Morus">Morus</tp:taxon-name-part></tp:taxon-name></italic> sp.; H. Inoue leg.; <named-content xmlns:xlink="http://www.w3.org/1999/xlink" content-type="dwc:institutional_code" xlink:type="simple">SNU</named-content>, dry mounted and in 95% ethanol • 5 ♂, 5 ♀; Kyushu, Nagasaki Pref., Tsushima Is., Tsushima City, Izuhara, Kamizaka; 380 m a.s.l.; 6 Jun. 2018; <italic><tp:taxon-name><tp:taxon-name-part taxon-name-part-type="genus" reg="Morus">Morus</tp:taxon-name-part></tp:taxon-name></italic> sp.; H. Inoue leg.; <named-content xmlns:xlink="http://www.w3.org/1999/xlink" content-type="dwc:institutional_code" xlink:type="simple">SNU</named-content>, dry mounted and in 95% ethanol. South Korea: • 2 ♂; Jeollabuk-do, Mt. Mayi; 11 May 1980; Y.J. Kwon leg.; <named-content xmlns:xlink="http://www.w3.org/1999/xlink" content-type="dwc:institutional_code" xlink:type="simple">NIBR</named-content>, dry mounted • 2 ♂; Gangwon-do, Mt. Seolak; 29 May 1980; Y.J. Kwon leg.; <named-content xmlns:xlink="http://www.w3.org/1999/xlink" content-type="dwc:institutional_code" xlink:type="simple">NIBR</named-content>, dry mounted • 1 ♂, 1 ♀; Gangwon-do, Mt. Obong; 17 May 1981; Y.J. Kwon leg.; <named-content xmlns:xlink="http://www.w3.org/1999/xlink" content-type="dwc:institutional_code" xlink:type="simple">NIBR</named-content>, dry mounted • 1 ♂, 1 ♀; Gyeongsangbuk-do, Is. Ulleungdo; 26 May 1981; Y.J. Kwon leg.; <named-content xmlns:xlink="http://www.w3.org/1999/xlink" content-type="dwc:institutional_code" xlink:type="simple">NIBR</named-content>, dry mounted • 1 ♂, 3 ♀; same locality as for preceding; 27 May 1981; Y.J. Kwon leg.; <named-content xmlns:xlink="http://www.w3.org/1999/xlink" content-type="dwc:institutional_code" xlink:type="simple">NIBR</named-content>, dry mounted • 3 ♂; same locality as for preceding; 1 Oct. 1981; Y.J. Kwon leg.; <named-content xmlns:xlink="http://www.w3.org/1999/xlink" content-type="dwc:institutional_code" xlink:type="simple">NIBR</named-content>, dry mounted • 1 ♂; same locality as for preceding; 3 Oct. 1981; Y.J. Kwon leg.; <named-content xmlns:xlink="http://www.w3.org/1999/xlink" content-type="dwc:institutional_code" xlink:type="simple">NIBR</named-content>, dry mounted • 2 ♂, 3 ♀; Gyeongsangnam-do, Mt. Geumsan; 29 Mar. 1982; Y.J. Kwon leg.; <named-content xmlns:xlink="http://www.w3.org/1999/xlink" content-type="dwc:institutional_code" xlink:type="simple">NIBR</named-content>, dry mounted • 1 ♀; Gyeonggi-do, Anyang-si; 19 Jun. 1992; S.J. Park leg.; <named-content xmlns:xlink="http://www.w3.org/1999/xlink" content-type="dwc:institutional_code" xlink:type="simple">SNU</named-content>, dry mounted • 1 ♂, 1 ♀; Gyeongsangnam-do, Mt. Cheonhwang; 12 Sep. 1999; Y.J. Kwon leg.; <named-content xmlns:xlink="http://www.w3.org/1999/xlink" content-type="dwc:institutional_code" xlink:type="simple">NIBR</named-content>, dry mounted • 1 ♂; Gyeonggi-do, Yangpyeong-gun, Yongmun-myeon, Sinjeom-ri, Mt. Yongmun; 24 Jun. 2009; S.H. Lee leg.; <named-content xmlns:xlink="http://www.w3.org/1999/xlink" content-type="dwc:institutional_code" xlink:type="simple">SNU</named-content>, dry mounted • 4 ♂, 1 ♀; Gyeongsangnam-do, Miryang-si, Danjang-myeon, Mt. Jaeyak; 30 Jun. 2011; S.W. Cheong leg.; <named-content xmlns:xlink="http://www.w3.org/1999/xlink" content-type="dwc:institutional_code" xlink:type="simple">NIBR</named-content>, dry mounted • 1 ♂; Gangwon-do, Inje-gun, Buk-myeon, Yongdae-ri, Yongdae National Recreation Center; 19 Jun. 2013; G. Cho leg.; <named-content xmlns:xlink="http://www.w3.org/1999/xlink" content-type="dwc:institutional_code" xlink:type="simple">SNU</named-content>, slide-mounted • 4 ♂, 1 ♀; Jeollanam-do, Gwangyang-si, Ongnyong-myeon, Chusan-ri, Mt. Baegun; 24 Aug. 2013; G. Cho leg.; <named-content xmlns:xlink="http://www.w3.org/1999/xlink" content-type="dwc:institutional_code" xlink:type="simple">SNU</named-content>, dry and slide-mounted • 5 ♂, 2 ♀, 51 immatures; Gyeonggi-do, Seongnam-si, Bundang-gu, Munjeong-ro 151; 29 May 2014; <italic><tp:taxon-name><tp:taxon-name-part taxon-name-part-type="genus" reg="Morus">M.</tp:taxon-name-part> <tp:taxon-name-part taxon-name-part-type="species" reg="alba">alba</tp:taxon-name-part></tp:taxon-name></italic>; G. Cho leg.; <named-content xmlns:xlink="http://www.w3.org/1999/xlink" content-type="dwc:institutional_code" xlink:type="simple">KNA</named-content>, <named-content xmlns:xlink="http://www.w3.org/1999/xlink" content-type="dwc:institutional_code" xlink:type="simple">SNU</named-content>, dry mounted, in 95% ethanol.</p></tp:treatment-sec><tp:treatment-sec><!--Section generated to contain objects referenced in tp:taxon-treatment.--><fig id="F1" position="float" orientation="portrait"><object-id xmlns:xlink="http://www.w3.org/1999/xlink" content-type="doi" xlink:type="simple">10.3897/zookeys.917.36727.figures1-10</object-id><object-id xmlns:xlink="http://www.w3.org/1999/xlink" content-type="arpha" xlink:type="simple">1EA4D01A-63B9-50BE-AD6C-970ACFB56697</object-id><label>Figures 1–10.</label><caption><p>Diagnostic characters of <italic><tp:taxon-name><tp:taxon-name-part taxon-name-part-type="genus" reg="Anomoneura">Anomoneura</tp:taxon-name-part></tp:taxon-name></italic> spp. <bold>1, 3, 5, 7, 9</bold><italic><tp:taxon-name><tp:taxon-name-part taxon-name-part-type="genus" reg="Anomoneura">A.</tp:taxon-name-part> <tp:taxon-name-part taxon-name-part-type="species" reg="mori">mori</tp:taxon-name-part></tp:taxon-name></italic> Schwarz (specimens from Korea) <bold>2, 4, 6, 8, 10</bold><italic><tp:taxon-name><tp:taxon-name-part taxon-name-part-type="genus" reg="Anomoneura">A.</tp:taxon-name-part> <tp:taxon-name-part taxon-name-part-type="species" reg="taiwanica">taiwanica</tp:taxon-name-part></tp:taxon-name></italic><bold>sp. nov.</bold> (specimens from Taiwan): <bold>1, 2</bold> forewing <bold>3, 4</bold> paramere, inner surface <bold>5, 6</bold> paramere, outer surface <bold>7, 8</bold> distal segment of aedeagus <bold>9, 10</bold> female terminalia. Scale bars: 0.1 mm.</p></caption><graphic xmlns:xlink="http://www.w3.org/1999/xlink" xlink:href="zookeys-917-117-g001.jpg" position="float" orientation="portrait" xlink:type="simple" id="oo_387684.jpg"><uri content-type="original_file" xlink:type="simple">https://binary.pensoft.net/fig/387684</uri></graphic></fig></tp:treatment-sec><ref-list><ref id="B17"><mixed-citation xmlns:xlink="http://www.w3.org/1999/xlink" xlink:type="simple"><person-group><name name-style="western"><surname>Kwon</surname><given-names>YJ</given-names></name></person-group> (<year>1983</year>) <source><tp:taxon-name><tp:taxon-name-part taxon-name-part-type="superfamily">Psylloidea</tp:taxon-name-part></tp:taxon-name> of Korea (<tp:taxon-name><tp:taxon-name-part taxon-name-part-type="suborder">Homoptera</tp:taxon-name-part></tp:taxon-name>: <tp:taxon-name><tp:taxon-name-part taxon-name-part-type="suborder">Sternorrhyncha</tp:taxon-name-part></tp:taxon-name>). <tp:taxon-name><tp:taxon-name-part taxon-name-part-type="class">Insecta</tp:taxon-name-part></tp:taxon-name> Koreana, Series 2.</source><publisher-name>Editorial Committee of Insecta Koreana</publisher-name>, <publisher-loc>Seoul</publisher-loc>, <size units="page">181 pp</size>.</mixed-citation></ref><ref id="B20"><mixed-citation xmlns:xlink="http://www.w3.org/1999/xlink" xlink:type="simple"><person-group><name name-style="western"><surname>Li</surname><given-names>F</given-names></name></person-group> (<year>2011</year>) <source><tp:taxon-name><tp:taxon-name-part taxon-name-part-type="infraorder">Psyllidomorpha</tp:taxon-name-part></tp:taxon-name> of China (<tp:taxon-name><tp:taxon-name-part taxon-name-part-type="class">Insecta</tp:taxon-name-part></tp:taxon-name>: <tp:taxon-name><tp:taxon-name-part taxon-name-part-type="order">Hemiptera</tp:taxon-name-part></tp:taxon-name>).</source><publisher-name>Science Press</publisher-name>, <publisher-loc>Beijing</publisher-loc>, <size units="page">1976 pp</size>.</mixed-citation></ref></ref-list></tp:taxon-treatment>
